# Supplementary material for: Distinct roles of cortical layer 5 subtypes in associative learning
Source: Nat Commun. 2026 Mar 20;17:2648. doi: 10.1038/s41467-026-68307-5 (PMC13004866; doi:10.1038/s41467-026-68307-5)
Supplement: Supplementary file 4 — Source data [file 41467_2026_68307_MOESM4_ESM.xlsx]

## Sheet: Figure 1
Panel c								Panel e							Panel g								Panel h								Panel i
		Day 1	Day 2	Day 3	Day 4	Day 5			Day 1	Day 2	Day 3	Day 4	Day 5				Day 1	Day 2	Day 3	Day 4	Day 5				Day 1	Day 2	Day 3	Day 4	Day 5			Control	Muscimol	Recovery
CS+ trials	mean	1.5459	3.3548	3.3328	4.06044	3.87127		Mouse1	0.5	0.870004	0.778408	0.826953	0.874713		CS+ trials	mean	0.99686	2.08791	1.78048	2.57457	2.4516		Intact S1	mean	0.622852	0.680449	0.74721	0.757849	0.81296		Mouse1	0.802983	0.869702	0.810409
	s.e.m	0.276389	0.380683	0.276837	0.3333	0.207631		Mouse2	0.703659	0.603792	0.809081	0.835346	0.811557			s.e.m	0.416274	0.538925	0.657677	0.564429	0.646843			s.e.m	0.0195421	0.0198884	0.0173902	0.0235903	0.0180474		Mouse2	0.866381	0.872841	0.87894
CS- trials	mean	0.927	1.93093	1.60047	1.93289	1.51805		Mouse3	0.541299	0.752083	0.540696	0.630419	0.867347		CS- trials	mean	0.682889	1.52407	1.27289	1.97671	1.50183		Muscimol in S1	mean	0.566095	0.583253	0.576671	0.601719	0.645866		Mouse3	0.993358	0.935334	0.966731
	s.e.m	0.207982	0.270516	0.251751	0.268674	0.200061		Mouse4	0.565994	0.709274	0.760355	0.925009	0.924888			s.e.m	0.223174	0.411193	0.458099	0.482347	0.3894			s.e.m	0.0427456	0.018227	0.0265417	0.0201073	0.0370956		Mouse4	0.916073	0.935938	0.801836
								Mouse5	0.72769	0.733003	0.763374	0.732339	0.767902										Saline in S1	mean	0.656352	0.667935	0.737018	0.776396	0.746901		Mouse5	0.822123	0.838365	0.911001
								Mouse6	0.682285	0.726362	0.686028	0.66713	0.73572											s.e.m	0.0154093	0.0370717	0.00952439	0.0248989	0.0167083		Mouse6	0.812221	0.702331	0.832146
								Mouse7	0.694361	0.547518	0.761623	0.683855	0.820372																		Mouse7	0.784446	0.73572	0.908707
								Mouse8	0.543231	0.687598	0.733728	0.694059	0.848509																		Mouse8	0.792235	0.763314	0.790786
								Mouse9	0.75643	0.656382	0.854607	0.88377	0.829187																		Mouse9	0.839089	0.753411	0.76917
								Mouse10	0.521253	0.573964	0.755947	0.656684	0.813126
								Mouse11	0.699131	0.76905	0.828946	0.890593	0.889989
								Mouse12	0.664292	0.65916	0.715554	0.858532	0.837942
								Mouse13	0.724067	0.814938	0.816025	0.720444	0.826531
								Mouse14	0.711569	0.721471	0.857988	0.89005	0.863302
								Mouse15	0.580063	0.697319	0.774363	0.632412	0.764461
								Mouse16	0.636457	0.702753	0.72449	0.843799	0.862577
								Mouse17	0.577829	0.673167	0.797428	0.766634	0.835346
								Mouse18	0.519986	0.598539	0.682104	0.712595	0.855271
								Mouse19	0.623141	0.58447	0.638389	0.557783	0.627823
								Mouse20	0.484301	0.528137	0.665077	0.748581	0.602645

## Sheet: Figure 2
Panel h
IT neurons	mean	0.7866
	s.e.m	0.0472688
ET neurons	mean	0.537
	s.e.m	0.0582301

## Sheet: Figure 3
Panel a								Panel d							Panel e							Panel h							Panel h
		Day 1	Day 2	Day 3	Day 4	Day 5			Day 1	Day 2	Day 3	Day 4	Day 5			Day 1	Day 2	Day 3	Day 4	Day 5			Day 1	Day 2	Day 3	Day 4	Day 5			Day 1	Day 2	Day 3	Day 4	Day 5
ET imaging	mean	0.64645	0.648945	0.775067	0.777915	0.839854		mean	0.832533	0.787858	0.791737	0.80098	0.819348		mean	0.006342	0.078136	0.125403	0.109798	0.0677306		mean	0.614787	0.663833	0.681167	0.699083	0.743407		mean	0.00343387	-0.00443986	0.0821089	0.1581	0.291482
	s.e.m	0.0382156	0.0326539	0.0223805	0.0450839	0.0112543		s.e.m	0.0500032	0.0374619	0.0808894	0.0537963	0.0579477		s.e.m	0.126533	0.104752	0.0798581	0.114867	0.0885315		s.e.m	0.0565032	0.0301075	0.0345117	0.0483185	0.0392405		s.e.m	0.0600918	0.0683666	0.0393963	0.0648042	0.095095
IT imaging	mean	0.624995	0.701365	0.7754	0.760989	0.834581
	s.e.m	0.0330213	0.0286878	0.025983	0.0383249	0.0152959

## Sheet: Figure 4
Panel b				Panel c				Panel d							Panel f				Panel g				Panel h
	Unchanged	Changed			Day 1	Day 5		CS+ trials	Day 1	Day 2	Day 3	Day 4	Day 5			Unchanged	Changed			Day 1	Day 5		CS+ trials	Day 1	Day 2	Day 3	Day 4	Day 5
Day 1-2	0.620253	0.379747		Neuron1	0.325927	0.485328		Day 1	1	0.324879	0.287687	0.301256	0.295809		Day 1-2	0.309524	0.690476		Neuron1	0.55247	0.467335		Day 1	1	0.0540546	0.0983917	0.0251373	0.0254239
Day 2-3	0.516129	0.483871		Neuron2	0.594976	0.37737		Day 2	0.324879	1	0.37406	0.332274	0.271636		Day 2-3	0.386364	0.613636		Neuron2	0.558024	0.650646		Day 2	0.0540546	1	0.151454	0.155287	0.0922153
Day 3-4	0.555556	0.444444		Neuron3	0.403816	0.462867		Day 3	0.287687	0.37406	1	0.326329	0.327755		Day 3-4	0.214286	0.785714		Neuron3	0.527714	0.540273		Day 3	0.0983917	0.151454	1	0.334596	0.201735
Day 4-5	0.525641	0.474359		Neuron4	0.341988	0.43159		Day 4	0.301256	0.332274	0.326329	1	0.441439		Day 4-5	0.333333	0.666667		Neuron4	0.489313	0.532907		Day 4	0.0251373	0.155287	0.334596	1	0.235633
				Neuron5	0.304553	0.501751		Day 5	0.295809	0.271636	0.327755	0.441439	1						Neuron5	0.529284	0.655114		Day 5	0.0254239	0.0922153	0.201735	0.235633	1
				Neuron6	0.321459	0.426398													Neuron6	0.561647	0.683492
				Neuron7	0.372177	0.610071		CS- trials	Day 1	Day 2	Day 3	Day 4	Day 5						Neuron7	0.486535	0.538099		CS- trials	Day 1	Day 2	Day 3	Day 4	Day 5
				Neuron8	0.511895	0.264099		Day 1	1	0.226758	0.201975	0.230929	0.175553						Neuron8	0.586765	0.61152		Day 1	1	0.0921267	0.135015	0.0575579	0.0614591
				Neuron9	0.42676	0.451636		Day 2	0.226758	1	0.24484	0.265128	0.226058						Neuron9	0.535684	0.712837		Day 2	0.0921267	1	0.136083	0.110032	0.0957157
				Neuron10	0.223644	0.341022		Day 3	0.201975	0.24484	1	0.299192	0.28244						Neuron10	0.629393	0.591837		Day 3	0.135015	0.136083	1	0.202802	0.19321
				Neuron11	0.362154	0.24997		Day 4	0.230929	0.265128	0.299192	1	0.300532						Neuron11	0.586403	0.660186		Day 4	0.0575579	0.110032	0.202802	1	0.210508
				Neuron12	0.465644	0.490641		Day 5	0.175553	0.226058	0.28244	0.300532	1						Neuron12	0.511412	0.662843		Day 5	0.0614591	0.0957157	0.19321	0.210508	1
				Neuron13	0.427968	0.571308													Neuron13	0.487502	0.560319
				Neuron14	0.427968	0.276657													Neuron14	0.558024	0.543413
				Neuron15	0.476633	0.401763													Neuron15	0.455621	0.868373
				Neuron16	0.32327	0.305398													Neuron16	0.4491	0.528801
				Neuron17	0.385944	0.323874													Neuron17	0.485569	0.404057
				Neuron18	0.582538	0.657493													Neuron18	0.523608	0.229924
				Neuron19	0.424828	0.487312													Neuron19	0.483033	0.127279
				Neuron20	0.497766	0.638051													Neuron20	0.564545	0.52385
				Neuron21	0.567927	0.583638													Neuron21	0.472286	0.362034
				Neuron22	0.624804	0.884863													Neuron22	0.544258	0.492936
				Neuron23	0.510687	0.658503													Neuron23	0.530008	0.319164
				Neuron24	0.835044	0.894458													Neuron24	0.514189	0.665499
				Neuron25	0.694602	0.615579													Neuron25	0.562613	0.747011
				Neuron26	0.440889	0.555233													Neuron26	0.356358	0.518899
				Neuron27	0.579399	0.637293													Neuron27	0.354184	0.616109
				Neuron28	0.616713	0.630223													Neuron28	0.405265	0.609467
				Neuron29	0.557058	0.659891													Neuron29	0.473856	0.53665
				Neuron30	0.529284	0.724025													Neuron30	0.761261	0.838908
				Neuron31	0.660307	0.684636													Neuron31	0.857626	0.87586
				Neuron32	0.516121	0.565711													Neuron32	0.471682	0.308296
				Neuron33	0.713803	0.652443													Neuron33	0.433523	0.391982
				Neuron34	0.544741	0.642848													Neuron34	0.439802	0.284748
				Neuron35	0.648714	0.680848													Neuron35	0.397657	0.372781
				Neuron36	0.863905	0.643101													Neuron36	0.439681	0.635189
				Neuron37	0.660911	0.630728													Neuron37	0.350562	0.382079
				Neuron38	0.378819	0.671885													Neuron38	0.452119	0.488468
				Neuron39	0.859437	0.768842													Neuron39	0.426639	0.345369
				Neuron40	0.604033	0.754576													Neuron40	0.402608	0.321821
				Neuron41	0.696655	0.728443													Neuron41	0.390895	0.597512
				Neuron42	0.69424	0.543113													Neuron42	0.522401	0.454776
				Neuron43	0.528559	0.637167													Neuron43	0.374955	0.258544
				Neuron44	0.599445	0.610024													Neuron44	0.589905	0.303949
				Neuron45	0.622872	0.635652													Neuron45	0.491487	0.43944
				Neuron46	0.543775	0.662669													Neuron46	0.414443	0.53351
				Neuron47	0.528197	0.580861													Neuron47	0.384253	0.52228
				Neuron48	0.542205	0.567984													Neuron48	0.407559	0.472648
				Neuron49	0.57638	0.584901													Neuron49	0.417341	0.496679
				Neuron50	0.679749	0.53819													Neuron50	0.500302	0.561406
				Neuron51	0.595339	0.613811													Neuron51	0.530975	0.473977
				Neuron52	0.691825	0.640576													Neuron52	0.465523	0.501872
				Neuron53	0.610313	0.632748													Neuron53	0.6114	0.51757
				Neuron54	0.622509	0.591971													Neuron54	0.499577	0.4235
				Neuron55	0.627219	0.471531													Neuron55	0.518899	0.460935
				Neuron56	0.670088	0.643101													Neuron56	0.531458	0.490158
				Neuron57	0.482309	0.721652													Neuron57	0.410578	0.393068
				Neuron58	0.607173	0.4904													Neuron58	0.486294	0.454293
				Neuron59	0.238498	0.256491													Neuron59	0.609467	0.527593
				Neuron60	0.50791	0.489796													Neuron60	0.443183	0.467335
				Neuron61	0.5701	0.450429													Neuron61	0.548726	0.391861
				Neuron62	0.513344	0.509721													Neuron62	0.539669	0.457916
				Neuron63	0.5096	0.445961													Neuron63	0.47615	0.563579
				Neuron64	0.52071	0.517208													Neuron64	0.51588	0.612003
				Neuron65	0.496679	0.479048													Neuron65	0.501509	0.517087
				Neuron66	0.468784	0.39017													Neuron66	0.755344	0.6975
				Neuron67	0.461297	0.548364													Neuron67	0.369038	0.459848
				Neuron68	0.60186	0.473252													Neuron68	0.352373	0.497887
				Neuron69	0.499577	0.536529													Neuron69	0.371453	0.356237
				Neuron70	0.540997	0.445115													Neuron70	0.429537	0.518536
				Neuron71	0.483758	0.452119													Neuron71	0.405265	0.54933
				Neuron72	0.430624	0.410216													Neuron72	0.25963	0.46021
				Neuron73	0.590146	0.528922													Neuron73	0.733003	0.782152
				Neuron74	0.521072	0.444149													Neuron74	0.345973	0.678058
				Neuron75	0.59232	0.480256													Neuron75	0.442821	0.443908
				Neuron76	0.48726	0.470233													Neuron76	0.371453	0.6719
				Neuron77	0.509359	0.450791													Neuron77	0.309383	0.642072
				Neuron78	0.537254	0.475063													Neuron78	0.473856	0.580485
				Neuron79	0.489071	0.451274													Neuron79	0.418548	0.513706
				Neuron80	0.498007	0.473494													Neuron80	0.286318	0.455501
				Neuron81	0.504045	0.501751													Neuron81	0.481222	0.642072
				Neuron82	0.636034	0.664292													Neuron82	0.403937	0.602101
				Neuron83	0.426036	0.405024													Neuron83	0.626132	0.508151
				Neuron84	0.704263	0.566598													Neuron84	0.456346	0.553315
				Neuron85	0.762348	0.757759													Neuron85	0.471682	0.512015
				Neuron86	0.41408	0.437387													Neuron86	0.300688	0.226905
				Neuron87	0.52542	0.560319													Neuron87	0.72129	0.469267
				Neuron88	0.311557	0.406593													Neuron88	0.325927	0.487985
				Neuron89	0.637242	0.703417													Neuron89	0.242966	0.594252
				Neuron90	0.541722	0.498853													Neuron90	0.322908	0.553315
				Neuron91	0.50634	0.560802													Neuron91	0.352373	0.374592
				Neuron92	0.620819	0.584591													Neuron92	0.419515	0.535201
				Neuron93	0.25794	0.2484													Neuron93	0.519019	0.466973
				Neuron94	0.849656	0.789156													Neuron94	0.429658	0.750996
				Neuron95	0.616351	0.464437													Neuron95	0.579036	0.442459
				Neuron96	0.293805	0.397899													Neuron96	0.339573	0.143823
				Neuron97	0.491487	0.49994													Neuron97	0.309504	0.16568
				Neuron98	0.365898	0.601135													Neuron98	0.434609	0.266997
				Neuron99	0.506581	0.745079													Neuron99	0.43473	0.456829
				Neuron100	0.325323	0.417462													Neuron100	0.324478	0.150344
				Neuron101	0.598599	0.427968													Neuron101	0.408163	0.22618
				Neuron102	0.496921	0.439923													Neuron102	0.269653	0.281729
				Neuron103	0.567081	0.607294													Neuron103	0.607777	0.207101
				Neuron104	0.495351	0.493902													Neuron104	0.342108	0.323029
				Neuron105	0.475426	0.500423													Neuron105	0.458278	0.842893
				Neuron106	0.744475	0.555126													Neuron106	0.30733	0.584108
				Neuron107	0.583384	0.556213													Neuron107	0.310228	0.162541
				Neuron108	0.545103	0.572878													Neuron108	0.559232	0.253713
				Neuron109	0.554885	0.532907
				Neuron110	0.296462	0.481947
				Neuron111	0.322304	0.525299
				Neuron112	0.845067	0.896148
				Neuron113	0.564425	0.559715
				Neuron114	0.537012	0.408767
				Neuron115	0.488468	0.301896
				Neuron116	0.529888	0.465523
				Neuron117	0.527593	0.559473
				Neuron118	0.483758	0.655959
				Neuron119	0.457312	0.494022
				Neuron120	0.553556	0.575414
				Neuron121	0.584712	0.559111
				Neuron122	0.616954	0.567444
				Neuron123	0.439198	0.45067
				Neuron124	0.319768	0.500785
				Neuron125	0.711146	0.483516
				Neuron126	0.562492	0.431349
				Neuron127	0.342591	0.478686
				Neuron128	0.270619	0.628789
				Neuron129	0.515276	0.481705
				Neuron130	0.667673	0.514914

## Sheet: Figure 5
Panel c								Panel d								Panel e								Panel f
		Day 1	Day 2	Day 3	Day 4	Day 5				Day 1	Day 2	Day 3	Day 4	Day 5				Day 1	Day 2	Day 3	Day 4	Day 5				Day 1	Day 2	Day 3	Day 4	Day 5
CS+ trials	mean	0.614861	1.37886	1.72554	2.30769	3.5191		CS+ trials	mean	1.51361	4.25432	4.58137	3.33464	4.35897		Intact S1	mean	0.622852	0.680449	0.74721	0.757849	0.81296		Intact S1	mean	1.23646	2.64286	2.46664	2.99666	2.69466
	s.e.m	0.318644	0.638306	0.609112	0.819215	0.937585			s.e.m	0.516538	0.770746	0.660423	0.649535	0.543126			s.e.m	0.0195421	0.0198884	0.0173902	0.0235903	0.0180474			s.e.m	0.23716	0.313428	0.254268	0.277404	0.194819
CS- trials	mean	0.291732	1.04788	0.994244	1.40241	2.26845		CS- trials	mean	1.12899	3.48247	3.54003	2.2763	3.06907		IT inactivation	mean	0.562412	0.549048	0.571559	0.578433	0.654078		IT inactivation	mean	0.453297	1.21337	1.35989	1.85505	2.89377
	s.e.m	0.123883	0.610874	0.446903	0.528601	0.672164			s.e.m	0.45504	0.673826	0.662222	0.540481	0.513026			s.e.m	0.0300319	0.0237115	0.028536	0.0335771	0.0293388			s.e.m	0.218688	0.617336	0.507352	0.669205	0.796967
																ET inactivation	mean	0.583927	0.601829	0.625669	0.646238	0.666243		ET inactivation	mean	1.3213	3.86839	4.0607	2.80547	3.71402
																	s.e.m	0.0237033	0.0302985	0.0333586	0.0308883	0.0217263			s.e.m	0.4838	0.715296	0.656441	0.585548	0.517071

## Sheet: Figure 6
Pannel b										Pannel d										Pannel e
			Day 1	Day 2	Day 3	Day 4	Day 5	Day 6					Day 1	Day 2	Day 3	Day 4	Day 5	Day 6					Day 1	Day 2	Day 3	Day 4	Day 5	Day 6
Control	CS+ trials	mean	0	0.381428	0.660895	0.671693	0.680351	0.689259		IT silenced	CS+ trials	mean	0	0.0925871	0.180944	0.313631	0.463371	0.577158		ET silenced	CS+ trials	mean	0	0.375848	0.797419	0.947406	0.957278	0.959336
		s.e.m	0	0.0805489	0.00814628	0.00629589	0.00664104	0.00609282				s.e.m	0	0.0377554	0.0506776	0.0559969	0.0429718	0.0268728				s.e.m	0	0.0994617	0.0718224	0.00271504	0.00236828	0.00254073
	CS- trials	mean	0	0.232485	0.396428	0.385565	0.373073	0.357769			CS- trials	mean	0	0.0634802	0.123274	0.207643	0.303636	0.367423			CS- trials	mean	0	0.253216	0.600295	0.782932	0.805346	0.805
		s.e.m	0	0.0484921	0.0096255	0.00839731	0.008065	0.00645419				s.e.m	0	0.0215103	0.0324377	0.0321836	0.0243281	0.010016				s.e.m	0	0.072883	0.0637107	0.014554	0.0158173	0.0166582

## Sheet: Figure S1
Panel a															Panel c
	Day 1	Day 2	Day 3	Day 4	Day 5	Day 6	Day 7	Day 8	Day 9	Day 10	Day 11	Day 12	Day 13			Control	CNO	Recovery
Mouse1	0.471498	0.494665	0.499543	0.561576	0.585581	0.50061	0.480262	0.631078	0.625743	0.66057	0.721841	0.766651	0.776711		Mouse1	0.945026	0.842932	0.903141
Mouse2	0.311538	0.383173	0.44513	0.58863	0.417467	0.586648	0.606996	0.543286	0.678022	0.712315	0.858253	0.845222	0.757202		Mouse2	0.780105	0.777487	0.767016
Mouse3	0.390184	0.552507	0.558451	0.578799	0.614617	0.54039	0.575674	0.681603	0.84766	0.781817	0.853757	0.801783	0.795839		Mouse3	0.795812	0.774869	0.78534
Mouse4	0.398262	0.483463	0.501372	0.459686	0.45961	0.544429	0.448331	0.579409	0.767185	0.722908	0.844612	0.850633	0.815272		Mouse4	0.918848	0.863874	0.86911
Mouse5	0.405274	0.464335	0.442996	0.556165	0.479576	0.582076	0.675964	0.885155	0.576894	0.610044	0.795839	0.753315	0.88546		Mouse5	0.863874	0.850785	0.842932
Mouse6	0.55144	0.417238	0.529188	0.520576	0.58299	0.454733	0.540238	0.57636	0.619265	0.695168	0.654321	0.872276	0.821597		Mouse6	0.808901	0.887435	0.835079

## Sheet: Figure S2
Panel b								Panel d
		Day 1	Day 2	Day 3	Day 4	Day 5				Day 1	Day 2	Day 3	Day 4	Day 5
CS+ trials	mean	0.292971	0.28732	0.25982	0.296999	0.31356		CS+ trials	mean	0.274423	0.349936	0.418617	0.510957	0.449569
	s.e.m	0.0222517	0.0210722	0.0144241	0.0223381	0.0275047			s.e.m	0.0333391	0.0456036	0.0504979	0.0690866	0.0480948
CS- trials	mean	0.270826	0.252466	0.255534	0.26404	0.295765		CS- trials	mean	0.19438	0.228544	0.28202	0.309412	0.278234
	s.e.m	0.0225759	0.0172039	0.0238726	0.0211383	0.0385615			s.e.m	0.0156853	0.0193497	0.0242134	0.0314238	0.022856

## Sheet: Figure S5
Panel b								Panel d
Reward-responsive		Day 1	Day 2	Day 3	Day 4	Day 5		Reward-responsive		Day 1	Day 2	Day 3	Day 4	Day 5
CS+ trials	mean	0.175352	0.220174	0.164985	0.212183	0.263852		CS+ trials	mean	0.0513639	0.0511703	0.0741095	0.0515474	0.0916442
	s.e.m	0.0255451	0.0288691	0.0228135	0.0261003	0.0656585			s.e.m	0.029223	0.0122056	0.0332173	0.0201817	0.0334753
CS- trials	mean	0.111698	0.12843	0.10676	0.104199	0.0954248		CS- trials	mean	0.0497726	0.0520428	0.0607391	0.0387285	0.0479629
	s.e.m	0.021594	0.0222767	0.0233677	0.0231729	0.0174655			s.e.m	0.0181699	0.0215614	0.0321552	0.0218452	0.0249383
Others		Day 1	Day 2	Day 3	Day 4	Day 5		Others		Day 1	Day 2	Day 3	Day 4	Day 5
CS+ trials	mean	0.0946099	0.0894292	0.0806092	0.097091	0.0960145		CS+ trials	mean	0.0437516	0.0574093	0.0512903	0.0435	0.102156
	s.e.m	0.00976679	0.00932538	0.00786145	0.0074795	0.0233876			s.e.m	0.00901238	0.0162136	0.0127327	0.0202819	0.0221203
CS- trials	mean	0.0905265	0.0788554	0.0713565	0.0850154	0.072103		CS- trials	mean	0.0423188	0.0536175	0.04556	0.0365319	0.0570564
	s.e.m	0.00968958	0.00821018	0.00803784	0.00876122	0.00837276			s.e.m	0.00645797	0.0112525	0.00905369	0.0120416	0.01208

## Sheet: Figure S6
Panel a								Panel b								Panel c								Panel e					Panel g
		Day 1	Day 2	Day 3	Day 4	Day 5				Day 1	Day 2	Day 3	Day 4	Day 5				Day 1	Day 2	Day 3	Day 4	Day 5			Control	CNO	Recovery			Control	CNO	Recovery
Intact S1	mean	0.622852	0.680449	0.74721	0.757849	0.81296		Intact S1	mean	1.54592	3.35479	3.33281	4.06044	3.87127		Intact S1	mean	0.927002	1.93093	1.60047	1.93289	1.51805		Mouse1	0.716097	0.807089	0.77859		Mouse1	0.759208	0.8822	0.801232
	s.e.m	0.0195421	0.0198884	0.0173902	0.0235903	0.0180474			s.e.m	0.276389	0.380683	0.276837	0.3333	0.207631			s.e.m	0.207982	0.270516	0.251751	0.268674	0.200061		Mouse2	0.792416	0.869762	0.870004		Mouse2	0.726724	0.726301	0.836071
CNO in WT	mean	0.575816	0.635954	0.695709	0.724107	0.777623		IT inactivation	mean	0.614861	1.37886	1.72554	2.30769	3.5191		IT inactivation	mean	0.291732	1.04788	0.994244	1.40241	2.26845		Mouse3	0.8025	0.758966	0.861249		Mouse3	0.803043	0.828221	0.784748
	s.e.m	0.0183748	0.0231745	0.0274306	0.0317788	0.0190402			s.e.m	0.318644	0.638306	0.609112	0.819215	0.937585			s.e.m	0.123883	0.610874	0.446903	0.528601	0.672164		Mouse4	0.913175	0.886427	0.926519		Mouse4	0.794047	0.922896	0.734996
CNO in Tlx3-cre mCherry	mean	0.558185	0.634736	0.70854	0.753301	0.787656		ET inactivation	mean	1.51361	4.25432	4.58137	3.33464	4.35897		ET inactivation	mean	1.12899	3.48247	3.54003	2.2763	3.06907		Mouse5	0.904601	0.858049	0.923801		Mouse5	0.786861	0.834138	0.784809
	s.e.m	0.0239684	0.021351	0.018076	0.0187703	0.0189344			s.e.m	0.516538	0.770746	0.660423	0.649535	0.543126			s.e.m	0.45504	0.673826	0.662222	0.540481	0.513026		Mouse6	0.838848	0.779978	0.892344		Mouse6	0.77394	0.826953	0.788975
